# Supplementary material for: Non-Invasive Monitoring of Cutaneous Wound Healing in Non-Diabetic and Diabetic Model of Adult Zebrafish Using OCT Angiography
Source: Bioengineering (Basel). 2023 Apr 27;10(5):538. doi: 10.3390/bioengineering10050538 (PMC10215851; doi:10.3390/bioengineering10050538)
Supplement: Supplementary file 1 [file bioengineering-10-00538-s001.zip]

Archive with 1 entries (1 files):
- bioengineering-2346801-supplementary.pdf
